# Supplementary material for: Prolonged Impact of Bisphosphonates and Glucocorticoids on Bone Mechanical Properties
Source: Pharmaceuticals (Basel). 2025 Jan 26;18(2):164. doi: 10.3390/ph18020164 (PMC11858856; doi:10.3390/ph18020164)
Supplement: Supplementary file 1 [file pharmaceuticals-18-00164-s001.zip]

Archive with 1 entries (1 files):
- pharmaceuticals-3403671-supplementary.pdf
